# Supplementary material for: Delphi Study on the Contextualization of Recommendations for Promoting Healthy Eating in Urban Settings of Latin America and the Caribbean
Source: Nutrients. 2024 Nov 24;16(23):4017. doi: 10.3390/nu16234017 (PMC11643776; doi:10.3390/nu16234017)
Supplement: Supplementary file 1 [file nutrients-16-04017-s001.zip]

Archive with 1 entries (1 files):
- nutrients-3308857-supplementary.pdf
